# Supplementary material for: Application of a Dynamic Exposure Population Toxicokinetic Model for Perfluorooctane Sulfonic Acid (PFOS) and Extension to Perfluorodecanoic Acid (PFDA) at a North American Beef Cattle Farm with a History of Biosolids Land Application
Source: Toxics. 2025 Jun 27;13(7):541. doi: 10.3390/toxics13070541 (PMC12300002; doi:10.3390/toxics13070541)
Supplement: Supplementary file 1 [file toxics-13-00541-s001.zip]

Archive with 7 entries (6 files):
- DE_PopTK model files/
- DE_PopTK model files/2022_Biomonitoring.csv
- DE_PopTK model files/2022_Exposure.csv
- DE_PopTK model files/Parameter_table.csv
- DE_PopTK model files/Sample_Code_PFDA.R
- DE_PopTK model files/Sample_Code_PFOS.R
- toxics-3667938-supplementary.pdf
