# Supplementary material for: Application of a Dynamic Exposure Population Toxicokinetic Model for Perfluorooctane Sulfonic Acid (PFOS) and Extension to Perfluorodecanoic Acid (PFDA) at a North American Beef Cattle Farm with a History of Biosolids Land Application
Source: Toxics. 2025 Jun 27;13(7):541. doi: 10.3390/toxics13070541 (PMC12300002; doi:10.3390/toxics13070541)
Supplement: Supplementary file 1 [file toxics-13-00541-s001.zip › DE_PopTK model files/2022_Biomonitoring.csv]

time	parameter	group	analyte	value
658	Muscle	2022	PFOS	2.71
658	Muscle	2022	PFOS	2.18
658	Muscle	2022	PFOS	1.95
658	Muscle	2022	PFOS	2.09
658	Muscle	2022	PFOS	2.34
658	Serum	2022	PFOS	28.2
658	Serum	2022	PFOS	24.7
658	Serum	2022	PFOS	25.2
658	Serum	2022	PFOS	24
658	Serum	2022	PFOS	20.7
658	Muscle	2022	PFDA	4.35
658	Muscle	2022	PFDA	2.98
658	Muscle	2022	PFDA	2.82
658	Muscle	2022	PFDA	3.29
658	Muscle	2022	PFDA	3.08
658	Serum	2022	PFDA	43.9
658	Serum	2022	PFDA	33.8
658	Serum	2022	PFDA	37.9
658	Serum	2022	PFDA	33.7
658	Serum	2022	PFDA	29.6
669	Serum	2022	PFOS	32
669	Serum	2022	PFOS	22.9
669	Serum	2022	PFOS	28.5
669	Serum	2022	PFOS	32.4
669	Serum	2022	PFOS	10.8
669	Serum	2022	PFDA	48.2
669	Serum	2022	PFDA	26.6
669	Serum	2022	PFDA	34.4
669	Serum	2022	PFDA	32.6
669	Serum	2022	PFDA	16.3
696	Serum	2022	PFOS	20.2
696	Serum	2022	PFOS	17.5
696	Serum	2022	PFOS	19.5
696	Serum	2022	PFOS	21.4
696	Serum	2022	PFDA	23.6
696	Serum	2022	PFDA	18.2
696	Serum	2022	PFDA	25.6
696	Serum	2022	PFDA	24.9
738	Serum	2022	PFOS	17
738	Serum	2022	PFOS	13.6
738	Serum	2022	PFOS	16.1
738	Serum	2022	PFOS	15.8
738	Serum	2022	PFOS	14.9
738	Muscle	2022	PFOS	0.499
738	Muscle	2022	PFOS	0.428
738	Muscle	2022	PFOS	0.702
738	Muscle	2022	PFOS	0.967
738	Muscle	2022	PFOS	0.692
738	Serum	2022	PFDA	19.3
738	Serum	2022	PFDA	14.5
738	Serum	2022	PFDA	19.9
738	Serum	2022	PFDA	16.9
738	Serum	2022	PFDA	17.1
738	Muscle	2022	PFDA	0.35
738	Muscle	2022	PFDA	0.0755
738	Muscle	2022	PFDA	0.971
738	Muscle	2022	PFDA	1.23
738	Muscle	2022	PFDA	0.644
