# Supplementary material for: Application of a Dynamic Exposure Population Toxicokinetic Model for Perfluorooctane Sulfonic Acid (PFOS) and Extension to Perfluorodecanoic Acid (PFDA) at a North American Beef Cattle Farm with a History of Biosolids Land Application
Source: Toxics. 2025 Jun 27;13(7):541. doi: 10.3390/toxics13070541 (PMC12300002; doi:10.3390/toxics13070541)
Supplement: Supplementary file 1 [file toxics-13-00541-s001.zip › DE_PopTK model files/2022_Exposure.csv]

Date	Days	Season	Temp	DMperc	DMfrac	RF	mean_water_PFOS	mean_soil_PFOS	grass_conc_PFOS	milk_conc_PFOS	mean_water_PFDA	mean_soil_PFDA	grass_conc_PFDA	milk_conc_PFDA
5/19/2020	1	Spring	21.8	20	0.2	0	0.0013	0.551	0.05	0.484989042	0	1.03	0.03	0.707867994
5/20/2020	2	Spring	20.975	20	0.2	0	0.0013	0.551	0.05	0.479423636	0	1.03	0.03	0.697865344
5/21/2020	3	Spring	24.175	20	0.2	0	0.0013	0.551	0.05	0.473932253	0	1.03	0.03	0.688019199
5/22/2020	4	Spring	28.875	20	0.2	0	0.0013	0.551	0.05	0.468514259	0	1.03	0.03	0.67832694
5/23/2020	5	Spring	27.43333333	20	0.2	0	0.0013	0.551	0.05	0.463179169	0	1.03	0.03	0.668785996
5/24/2020	6	Spring	19.63333333	20	0.2	0	0.0013	0.551	0.05	0.457911586	0	1.03	0.03	0.65939384
5/25/2020	7	Spring	18.33333333	20	0.2	0	0.0013	0.551	0.05	0.452706051	0	1.03	0.03	0.650147991
5/26/2020	8	Spring	21.1	20	0.2	0	0.0013	0.551	0.05	0.447568171	0	1.03	0.03	0.641046014
5/27/2020	9	Spring	28.225	20	0.2	0	0.0013	0.551	0.05	0.442498876	0	1.03	0.03	0.632085514
5/28/2020	10	Spring	29.8	20	0.2	0	0.0013	0.551	0.05	0.437506153	0	1.03	0.03	0.623264141
5/29/2020	11	Spring	30.125	20	0.2	0	0.0013	0.551	0.05	0.432582603	0	1.03	0.03	0.614579587
5/30/2020	12	Spring	27.4	20	0.2	0.0225	0.0013	0.551	0.05	0.427724983	0	1.03	0.03	0.606029583
5/31/2020	13	Spring	22.43333333	20	0.2	0.002222222	0.0013	0.551	0.05	0.422925295	0	1.03	0.03	0.597611903
6/1/2020	14	Summer	15.4	25	0.25	0	0.0013	0.551	0.05	0.418181005	0	1.03	0.03	0.589324357
6/2/2020	15	Summer	17.4	25	0.25	0.012222222	0.0013	0.551	0.05	0.413496875	0	1.03	0.03	0.581164796
6/3/2020	16	Summer	20.7	25	0.25	0.066666667	0.0013	0.551	0.05	0.408874885	0	1.03	0.03	0.573131109
6/4/2020	17	Summer	22.5	25	0.25	0.071111111	0.0013	0.551	0.05	0.404314428	0	1.03	0.03	0.565221222
6/5/2020	18	Summer	27.1	25	0.25	0.001	0.0013	0.551	0.05	0.399814117	0	1.03	0.03	0.557433096
6/6/2020	19	Summer	27.23333333	25	0.25	0.012222222	0.0013	0.551	0.05	0.395384063	0	1.03	0.03	0.549764731
6/7/2020	20	Summer	23.33333333	25	0.25	0.151111111	0.0013	0.551	0.05	0.391011928	0	1.03	0.03	0.542214158
6/8/2020	21	Summer	22.2	25	0.25	0	0.0013	0.551	0.05	0.386687527	0	1.03	0.03	0.534779447
6/9/2020	22	Summer	23.05	25	0.25	0	0.0013	0.551	0.05	0.382416251	0	1.03	0.03	0.527458698
6/10/2020	23	Summer	22.375	25	0.25	0	0.0013	0.551	0.05	0.378201602	0	1.03	0.03	0.520250047
6/11/2020	24	Summer	21.1	25	0.25	0.033333333	0.0013	0.551	0.05	0.374040657	0	1.03	0.03	0.513151661
6/12/2020	25	Summer	22.375	25	0.25	0.234	0.0013	0.551	0.05	0.36993366	0	1.03	0.03	0.506161739
6/13/2020	26	Summer	23.9	25	0.25	0	0.0013	0.551	0.05	0.365879836	0	1.03	0.03	0.499278513
6/14/2020	27	Summer	19.96666667	25	0.25	0	0.0013	0.551	0.05	0.361880909	0	1.03	0.03	0.492500244
6/15/2020	28	Summer	22.2	25	0.25	0	0.0013	0.551	0.05	0.357931249	0	1.03	0.03	0.485825225
6/16/2020	29	Summer	24.425	25	0.25	0	0.0013	0.551	0.05	0.354031924	0	1.03	0.03	0.479251776
6/17/2020	30	Summer	28.475	25	0.25	0	0.0013	0.551	0.05	0.350187891	0	1.03	0.03	0.472778249
6/18/2020	31	Summer	30.7	25	0.25	0	0.0013	0.551	0.05	0.346403387	0	1.03	0.03	0.466403024
6/19/2020	32	Summer	33.325	25	0.25	0	0.0013	0.551	0.05	0.342673803	0	1.03	0.03	0.460124506
6/20/2020	33	Summer	34.03333333	25	0.25	0	0.0013	0.551	0.05	0.338998523	0	1.03	0.03	0.453941133
6/21/2020	34	Summer	32.93333333	25	0.25	0	0.0013	0.551	0.05	0.335372314	0	1.03	0.03	0.447851364
6/22/2020	35	Summer	28.7	25	0.25	0	0.0013	0.551	0.05	0.331789559	0	1.03	0.03	0.44185369
6/23/2020	36	Summer	28.75	25	0.25	0	0.0013	0.551	0.05	0.328243255	0	1.03	0.03	0.435946625
6/24/2020	37	Summer	28.2	25	0.25	0	0.0013	0.551	0.05	0.324741267	0	1.03	0.03	0.430128708
6/25/2020	38	Summer	25.675	25	0.25	0.002222222	0.0013	0.551	0.05	0.321282522	0	1.03	0.03	0.424398505
6/26/2020	39	Summer	28.875	25	0.25	0.001111111	0.0013	0.551	0.05	0.317862938	0	1.03	0.03	0.418754607
6/27/2020	40	Summer	28.7	25	0.25	0.095555556	0.0013	0.311	0.03	0.314493351	0	0.353	0.01	0.413195626
6/28/2020	41	Summer	27.96666667	25	0.25	0.004444444	0.0013	0.311	0.03	0.311166631	0	0.353	0.01	0.407720202
6/29/2020	42	Summer	25.16666667	25	0.25	0.556	0.0013	0.311	0.03	0.307880469	0	0.353	0.01	0.402326994
6/30/2020	43	Summer	19.425	25	0.25	1.07	0.0013	0.311	0.03	0.304629772	0	0.353	0.01	0.397014687
7/1/2020	44	Summer	21.825	30	0.3	0.564	0.0013	0.311	0.03	0.301413766	0	0.353	0.01	0.391781988
7/2/2020	45	Summer	26.7	30	0.3	0.265	0.0013	0.311	0.03	0.298240052	0	0.353	0.01	0.386627625
7/3/2020	46	Summer	27.03333333	30	0.3	0.242222222	0.0013	0.311	0.03	0.29511846	0	0.353	0.01	0.381550348
7/4/2020	47	Summer	22.8	30	0.3	0.037777778	0.0013	0.311	0.03	0.292037281	0	0.353	0.01	0.376548928
7/5/2020	48	Summer	23.5	30	0.3	0.013333333	0.0013	0.311	0.03	0.288985184	0	0.353	0.01	0.371622158
7/6/2020	49	Summer	21.26666667	30	0.3	0.04	0.0013	0.311	0.03	0.285972424	0	0.353	0.01	0.366768851
7/7/2020	50	Summer	25.675	30	0.3	0	0.0013	0.311	0.03	0.282993359	0	0.353	0.01	0.36198784
7/8/2020	51	Summer	25.825	30	0.3	0.068888889	0.0013	0.311	0.03	0.280061768	0	0.353	0.01	0.357277976
7/9/2020	52	Summer	27.075	30	0.3	0.692727273	0.0013	0.311	0.03	0.277167984	0	0.353	0.01	0.352638134
7/10/2020	53	Summer	30.725	30	0.3	0.002222222	0.0013	0.311	0.03	0.274313274	0	0.353	0.01	0.348067202
7/11/2020	54	Summer	29.06666667	30	0.3	0.608888889	0.0013	0.311	0.03	0.271502508	0	0.353	0.01	0.343564092
7/12/2020	55	Summer	28.66666667	30	0.3	0.0575	0.0013	0.311	0.03	0.268724633	0	0.353	0.01	0.339127731
7/13/2020	56	Summer	29.26666667	30	0.3	0.0825	0.0013	0.311	0.03	0.265980043	0	0.353	0.01	0.334756639
7/14/2020	57	Summer	26.95	30	0.3	0.358	0.0013	0.311	0.03	0.26311849	0	0.353	0.01	0.330208408
7/15/2020	58	Summer	21.425	30	0.3	0.846	0.0013	0.311	0.03	0.260287063	0	0.353	0.01	0.325727127
7/16/2020	59	Summer	24.425	30	0.3	0	0.0013	0.311	0.03	0.257479021	0	0.353	0.01	0.321312116
7/17/2020	60	Summer	22.925	30	0.3	0.005555556	0.0013	0.311	0.03	0.254711263	0	0.353	0.01	0.316962357
7/18/2020	61	Summer	22.96666667	30	0.3	0.007777778	0.0013	0.311	0.03	0.251975454	0	0.353	0.01	0.312676819
7/19/2020	62	Summer	31.46666667	30	0.3	0	0.0013	0.311	0.03	0.249273456	0	0.353	0.01	0.30845449
7/20/2020	63	Summer	31.83333333	30	0.3	0	0.0013	0.311	0.03	0.246625794	0	0.353	0.01	0.304294373
7/21/2020	64	Summer	32.2	30	0.3	0	0.0013	0.311	0.03	0.244012302	0	0.353	0.01	0.300195495
7/22/2020	65	Summer	28.2	30	0.3	0.02625	0.0013	0.311	0.03	0.241431852	0	0.353	0.01	0.296156897
7/23/2020	66	Summer	26.55	30	0.3	0.128888889	0.0013	0.311	0.03	0.238874132	0	0.353	0.01	0.292177636
7/24/2020	67	Summer	28.35	30	0.3	0.083333333	0.0013	0.311	0.03	0.236344578	0	0.353	0.01	0.288256786
7/25/2020	68	Summer	29.23333333	30	0.3	0	0.0013	0.311	0.03	0.233849785	0	0.353	0.01	0.284393436
7/26/2020	69	Summer	30	30	0.3	0.001111111	0.0013	0.311	0.03	0.231388132	0	0.353	0.01	0.280586688
7/27/2020	70	Summer	30.2	30	0.3	0.016666667	0.0013	0.311	0.03	0.228958821	0	0.353	0.01	0.276835661
7/28/2020	71	Summer	31.55	30	0.3	0.032	0.0013	0.311	0.03	0.226560386	0	0.353	0.01	0.273139488
7/29/2020	72	Summer	31.675	30	0.3	0	0.0013	0.311	0.03	0.224194043	0	0.353	0.01	0.269497317
7/30/2020	73	Summer	30.975	30	0.3	0.016666667	0.0013	0.311	0.03	0.2218578	0	0.353	0.01	0.265908309
7/31/2020	74	Summer	29.45	30	0.3	0.374545455	0.0013	0.311	0.03	0.21954875	0	0.353	0.01	0.262371639
8/1/2020	75	Summer	28.86666667	40	0.4	0	0.0013	0.311	0.03	0.217265111	0	0.353	0.01	0.258886498
8/2/2020	76	Summer	29.8	40	0.4	0.003333333	0.0013	0.311	0.03	0.21501261	0	0.353	0.01	0.255452085
8/3/2020	77	Summer	29.43333333	40	0.4	0.042222222	0.0013	0.311	0.03	0.212790027	0	0.353	0.01	0.252067619
8/4/2020	78	Summer	29.025	40	0.4	0.063	0.0013	0.311	0.03	0.210594236	0	0.353	0.01	0.248732325
8/5/2020	79	Summer	25.825	40	0.4	0.541666667	0.0013	0.311	0.03	0.208424269	0	0.353	0.01	0.245445447
8/6/2020	80	Summer	28.75	40	0.4	0	0.0013	0.311	0.03	0.206273606	0	0.353	0.01	0.242206236
8/7/2020	81	Summer	26.65	40	0.4	0	0.0013	0.311	0.03	0.204155134	0	0.353	0.01	0.23901396
8/8/2020	82	Summer	27.76666667	40	0.4	0	0.0013	0.311	0.03	0.20205868	0	0.353	0.01	0.235867895
8/9/2020	83	Summer	28.7	40	0.4	0	0.0013	0.311	0.03	0.199989901	0	0.353	0.01	0.232767332
8/10/2020	84	Summer	28.86666667	40	0.4	0.006363636	0.0013	0.311	0.03	0.197948552	0	0.353	0.01	0.229711571
8/11/2020	85	Summer	30.975	40	0.4	0	0.0013	0.311	0.03	0.195932845	0	0.353	0.01	0.226699925
8/12/2020	86	Summer	32.775	40	0.4	0	0.0013	0.311	0.03	0.193946633	0	0.353	0.01	0.223731717
8/13/2020	87	Summer	30.825	40	0.4	0	0.0013	0.311	0.03	0.191988285	0	0.353	0.01	0.220806284
8/14/2020	88	Summer	30.825	40	0.4	0	0.0013	0.311	0.03	0.190050076	0	0.353	0.01	0.217922969
8/15/2020	89	Summer	28.5	40	0.4	0	0.0013	0.311	0.03	0.188134886	0	0.353	0.01	0.21508113
8/16/2020	90	Summer	25.2	40	0.4	0	0.0013	0.311	0.03	0.186237654	0	0.353	0.01	0.212280133
8/17/2020	91	Summer	24.83333333	40	0.4	0.001	0.0013	0.311	0.03	0.184355826	0	0.353	0.01	0.209519356
8/18/2020	92	Summer	26.525	40	0.4	0.046363636	0.0013	0.311	0.03	0.182495661	0	0.353	0.01	0.206798185
8/19/2020	93	Summer	26.25	40	0.4	0.138	0.0013	0.311	0.03	0.180661481	0	0.353	0.01	0.204116017
8/20/2020	94	Summer	24.7	40	0.4	0.121	0.0013	0.311	0.03	0.178848952	0	0.353	0.01	0.201472259
8/21/2020	95	Summer	25.55	40	0.4	0.002	0.0013	0.311	0.03	0.177055307	0	0.353	0.01	0.198866327
8/22/2020	96	Summer	27.23333333	40	0.4	0.001818182	0.0013	0.311	0.03	0.175284861	0	0.353	0.01	0.196297648
8/23/2020	97	Summer	25.56666667	40	0.4	0.003	0.0013	0.311	0.03	0.173539074	0	0.353	0.01	0.193765656
8/24/2020	98	Summer	27.06666667	40	0.4	0.089	0.0013	0.311	0.03	0.171811434	0	0.353	0.01	0.191269795
8/25/2020	99	Summer	30.275	40	0.4	0.319090909	0.0013	0.311	0.03	0.170107753	0	0.353	0.01	0.188809518
8/26/2020	100	Summer	27.8	40	0.4	0.19	0.0013	0.311	0.03	0.168431514	0	0.353	0.01	0.186384287
8/27/2020	101	Summer	20.3	40	0.4	0	0.0013	0.311	0.03	0.166770262	0	0.353	0.01	0.183993573
8/28/2020	102	Summer	20.275	40	0.4	0.07	0.0013	0.311	0.03	0.165118198	0	0.353	0.01	0.181636855
8/29/2020	103	Summer	22.4	40	0.4	0.105	0.0013	0.311	0.03	0.163485424	0	0.353	0.01	0.179313619
8/30/2020	104	Summer	17.03333333	40	0.4	0.755555556	0.0013	0.311	0.03	0.161870876	0	0.353	0.01	0.177023362
8/31/2020	105	Summer	20.16666667	40	0.4	0	0.0013	0.311	0.03	0.160275936	0	0.353	0.01	0.174765587
9/1/2020	106	Autumn	22.9	30	0.3	0	0.0013	0.311	0.03	0.158700956	0	0.353	0.01	0.172539805
9/2/2020	107	Autumn	22.8	30	0.3	0.005454545	0.0013	0.311	0.03	0.157139286	0	0.353	0.01	0.170345537
9/3/2020	108	Autumn	21.95	30	0.3	0.123333333	0.0013	0.311	0.03	0.155595732	0	0.353	0.01	0.168182308
9/4/2020	109	Autumn	24.875	30	0.3	0	0.0013	0.311	0.03	0.154069255	0	0.353	0.01	0.166049653
9/5/2020	110	Autumn	25.93333333	30	0.3	0	0.0013	0.311	0.03	0.152567242	0	0.353	0.01	0.163947114
9/6/2020	111	Autumn	23.7	30	0.3	0	0.0013	0.311	0.03	0.15108532	0	0.353	0.01	0.161874241
9/7/2020	112	Autumn	24.4	30	0.3	0.001111111	0.0013	0.311	0.03	0.14961639	0	0.353	0.01	0.15983059
9/8/2020	113	Autumn	24.63333333	30	0.3	0	0.0013	0.311	0.03	0.148166052	0	0.353	0.01	0.157815724
9/9/2020	114	Autumn	28.025	30	0.3	0	0.0013	0.311	0.03	0.14673383	0	0.353	0.01	0.155829213
9/10/2020	115	Autumn	27.625	30	0.3	0.002	0.0013	0.311	0.03	0.145326265	0	0.353	0.01	0.153870634
9/11/2020	116	Autumn	27.2	30	0.3	0	0.0013	0.311	0.03	0.143934686	0	0.353	0.01	0.151939572
9/12/2020	117	Autumn	20	30	0.3	0	0.0013	0.311	0.03	0.142558466	0	0.353	0.01	0.150035617
9/13/2020	118	Autumn	21.3	30	0.3	0.001111111	0.0013	0.311	0.03	0.141189411	0	0.353	0.01	0.148158365
9/14/2020	119	Autumn	21.33333333	30	0.3	0.002222222	0.0013	0.311	0.03	0.139832198	0	0.353	0.01	0.146307419
9/15/2020	120	Autumn	20.3	30	0.3	0	0.0013	14.9	3.8	0.138490969	0	89.83	4.94	0.144482468
9/16/2020	121	Autumn	18.625	30	0.3	0.000909091	0.0013	14.9	3.8	0.155178857	0	89.83	4.94	0.184689555
9/17/2020	122	Autumn	22.9	30	0.3	0.000909091	0.0013	14.9	3.8	0.171658431	0	89.83	4.94	0.224301443
9/18/2020	123	Autumn	21.525	30	0.3	0.013	0.0013	14.9	3.8	0.187933638	0	89.83	4.94	0.263328201
9/19/2020	124	Autumn	17.76666667	30	0.3	0.001	0.0013	14.9	3.8	0.204003675	0	89.83	4.94	0.301778653
9/20/2020	125	Autumn	15.93333333	30	0.3	0	0.0013	14.9	3.8	0.219877107	0	89.83	4.94	0.339661466
9/21/2020	126	Autumn	16.46666667	30	0.3	0	0.0013	14.9	3.8	0.235553599	0	89.83	4.94	0.376985284
9/22/2020	127	Autumn	18.2	30	0.3	0	0.0013	14.9	3.8	0.251036328	0	89.83	4.94	0.413758971
9/23/2020	128	Autumn	20.275	30	0.3	0	0.0013	14.9	3.8	0.266328239	0	89.83	4.94	0.449990717
9/24/2020	129	Autumn	25.125	30	0.3	0	0.0013	14.9	3.8	0.281431997	0	89.83	4.94	0.485689017
9/25/2020	130	Autumn	24.875	30	0.3	0	0.0013	14.9	3.8	0.296352743	0	89.83	4.94	0.520861682
9/26/2020	131	Autumn	23.13333333	30	0.3	0	0.0013	14.9	3.8	0.311088595	0	89.83	4.94	0.555517054
9/27/2020	132	Autumn	23.53333333	30	0.3	0	0.0013	14.9	3.8	0.325639522	0	89.83	4.94	0.589662705
9/28/2020	133	Autumn	22.75	30	0.3	0.044	0.0013	14.9	3.8	0.340011155	0	89.83	4.94	0.623306728
9/29/2020	134	Autumn	23.175	30	0.3	0.04	0.0013	14.9	3.8	0.354204233	0	89.83	4.94	0.65645663
9/30/2020	135	Autumn	24.3	30	0.3	0.672727273	0.0013	14.9	3.8	0.368223146	0	89.83	4.94	0.689119976
10/1/2020	136	Autumn	23.05	25	0.25	0.274545455	0.0013	14.9	3.8	0.382071314	0	89.83	4.94	0.721303846
10/2/2020	137	Autumn	19.6	25	0.25	0.012727273	0.0013	14.9	3.8	0.3957434	0	89.83	4.94	0.753015628
10/3/2020	138	Autumn	13.33333333	25	0.25	0.141	0.0013	14.9	3.8	0.409247	0	89.83	4.94	0.784262187
10/4/2020	139	Autumn	16.13333333	25	0.25	0.021	0.0013	14.9	3.8	0.422582733	0	89.83	4.94	0.81505102
10/5/2020	140	Autumn	15.73333333	25	0.25	0	0.0013	14.9	3.8	0.435755247	0	89.83	4.94	0.845388908
10/6/2020	141	Autumn	18.175	25	0.25	0	0.0013	14.9	3.8	0.448766376	0	89.83	4.94	0.875282755
10/7/2020	142	Autumn	17.9	25	0.25	0.032	0.0013	14.9	3.8	0.461618533	0	89.83	4.94	0.904739147
10/8/2020	143	Autumn	18.05	25	0.25	0.19	0.0013	14.9	3.8	0.474313346	0	89.83	4.94	0.93376494
10/9/2020	144	Autumn	12.475	25	0.25	0	0.0013	14.9	3.8	0.48685229	0	89.83	4.94	0.962366634
10/10/2020	145	Autumn	16.83333333	25	0.25	0.036666667	0.0013	14.9	3.8	0.499236358	0	89.83	4.94	0.990550481
10/11/2020	146	Autumn	19.83333333	25	0.25	0.346363636	0.0013	14.9	3.8	0.511469845	0	89.83	4.94	1.018322821
10/12/2020	147	Autumn	11.13333333	25	0.25	0	0.0013	14.9	3.8	0.523554075	0	89.83	4.94	1.045689679
10/13/2020	148	Autumn	10.975	25	0.25	0.2025	0.0013	14.9	3.8	0.535488331	0	89.83	4.94	1.072657202
10/14/2020	149	Autumn	12.775	25	0.25	2.274615385	0.0013	14.9	3.8	0.54727609	0	89.83	4.94	1.099231708
10/15/2020	150	Autumn	19.725	25	0.25	0	0.0013	14.9	3.8	0.558920785	0	89.83	4.94	1.125418803
10/16/2020	151	Autumn	19.6	25	0.25	0.045833333	0.0013	14.9	3.8	0.570425307	0	89.83	4.94	1.151224336
10/17/2020	152	Autumn	15.4	25	0.25	1.575454545	0.0013	14.9	3.8	0.581789481	0	89.83	4.94	1.176654043
10/18/2020	153	Autumn	11.26666667	25	0.25	0.41	0.0013	14.9	3.8	0.593013603	0	89.83	4.94	1.201713603
10/19/2020	154	Autumn	15.2	25	0.25	0.002727273	0.0013	14.9	3.8	0.604099791	0	89.83	4.94	1.226408535
10/20/2020	155	Autumn	15.575	25	0.25	0.020909091	0.0013	14.9	3.8	0.615051724	0	89.83	4.94	1.250744188
10/21/2020	156	Autumn	14.175	25	0.25	0.066666667	0.0013	14.9	3.8	0.625870489	0	89.83	4.94	1.2747261
10/22/2020	157	Autumn	14.575	25	0.25	0.02	0.0013	14.9	3.8	0.636557082	0	89.83	4.94	1.298359342
10/23/2020	158	Autumn	17.925	25	0.25	0.000833333	0.0013	14.9	3.8	0.647113938	0	89.83	4.94	1.321649292
10/24/2020	159	Autumn	15.6	25	0.25	0.006	0.0013	14.9	3.8	0.657542994	0	89.83	4.94	1.344600984
10/25/2020	160	Autumn	13.53333333	25	0.25	0.001111111	0.0013	14.9	3.8	0.667844575	0	89.83	4.94	1.36721939
10/26/2020	161	Autumn	8.133333333	25	0.25	0.021	0.0013	14.9	3.8	0.67801978	0	89.83	4.94	1.389509417
10/27/2020	162	Autumn	7.775	25	0.25	0.14	0.0013	14.9	3.8	0.688069724	0	89.83	4.94	1.411476054
10/28/2020	163	Autumn	7.775	25	0.25	0.005	0.0013	14.9	3.8	0.697997305	0	89.83	4.94	1.433124266
10/29/2020	164	Autumn	4.85	25	0.25	0.040909091	0.0013	14.9	3.8	0.707804654	0	89.83	4.94	1.454458692
10/30/2020	165	Autumn	6.65	25	0.25	0.244545455	0.0013	14.9	3.8	0.717493482	0	89.83	4.94	1.475483817
10/31/2020	166	Autumn	3.5	25	0.25	0	0.0013	14.9	3.8	0.727063923	0	89.83	4.94	1.496204336
11/1/2020	167	Autumn	7.933333333	30	0.3	0.049090909	0.0013	0	1.2	0	0	0	2.2	0
11/2/2020	168	Autumn	8.533333333	30	0.3	0.595454545	0.0013	0	1.2	0	0	0	2.2	0
11/3/2020	169	Autumn	4.6	30	0.3	0.02	0.0013	0	1.2	0	0	0	2.2	0
11/4/2020	170	Autumn	3.875	30	0.3	0.001666667	0.0013	0	1.2	0	0	0	2.2	0
11/5/2020	171	Autumn	8.65	30	0.3	0	0.0013	0	1.2	0	0	0	2.2	0
11/6/2020	172	Autumn	17.375	30	0.3	0	0.0013	0	1.2	0	0	0	2.2	0
11/7/2020	173	Autumn	20.2	30	0.3	0	0.0013	0	1.2	0	0	0	2.2	0
11/8/2020	174	Autumn	20.93333333	30	0.3	0	0.0013	0	1.2	0	0	0	2.2	0
11/9/2020	175	Autumn	19.06666667	30	0.3	0	0.0013	0	1.2	0	0	0	2.2	0
11/10/2020	176	Autumn	20.6	30	0.3	0	0.0013	0	1.2	0	0	0	2.2	0
11/11/2020	177	Autumn	21.55	30	0.3	0	0.0013	0	1.2	0	0	0	2.2	0
11/12/2020	178	Autumn	20.15	30	0.3	0.005	0.0013	0	1.2	0	0	0	2.2	0
11/13/2020	179	Autumn	11.25	30	0.3	0.012727273	0.0013	0	1.2	0	0	0	2.2	0
11/14/2020	180	Autumn	5.9	30	0.3	0.1	0.0013	0	1.2	0	0	0	2.2	0
11/15/2020	181	Autumn	9.4	30	0.3	0.027272727	0.0013	0	1.2	0	0	0	2.2	0
11/16/2020	182	Autumn	11.5	30	0.3	0.760833333	0.0013	0	1.2	0	0	0	2.2	0
11/17/2020	183	Autumn	9.45	30	0.3	0	0.0013	0	1.2	0	0	0	2.2	0
11/18/2020	184	Autumn	4.3	30	0.3	0	0.0013	0	1.2	0	0	0	2.2	0
11/19/2020	185	Autumn	-0.3	30	0.3	0	0.0013	0	1.2	0	0	0	2.2	0
11/20/2020	186	Autumn	6.1	30	0.3	0	0.0013	0	1.2	0	0	0	2.2	0
11/21/2020	187	Autumn	10.96666667	30	0.3	0	0.0013	0	1.2	0	0	0	2.2	0
11/22/2020	188	Autumn	8.533333333	30	0.3	0	0.0013	0	1.2	0	0	0	2.2	0
11/23/2020	189	Autumn	7.066666667	30	0.3	0.579	0.0013	0	1.2	0	0	0	2.2	0
11/24/2020	190	Autumn	6.25	30	0.3	1.671818182	0.0013	0	1.2	0	0	0	2.2	0
11/25/2020	191	Autumn	0.275	30	0.3	0.005	0.0013	0	1.2	0	0	0	2.2	0
11/26/2020	192	Autumn	0.533333333	30	0.3	0.22	0.0013	0	1.2	0	0	0	2.2	0
11/27/2020	193	Autumn	4.466666667	30	0.3	0.425555556	0.0013	0	1.2	0	0	0	2.2	0
11/28/2020	194	Autumn	6.5	30	0.3	0.163333333	0.0013	0	1.2	0	0	0	2.2	0
11/29/2020	195	Autumn	7.033333333	30	0.3	0.01125	0.0013	0	1.2	0	0	0	2.2	0
11/30/2020	196	Autumn	10.9	30	0.3	0.255555556	0.0013	0	1.2	0	0	0	2.2	0
12/1/2020	197	Winter	15.2	30	0.3	2.309090909	0.0013	0	1.2	0	0	0	2.2	0
12/2/2020	198	Winter	13.2	30	0.3	0.431666667	0.0013	0	1.2	0	0	0	2.2	0
12/3/2020	199	Winter	6.125	30	0.3	0.000909091	0.0013	0	1.2	0	0	0	2.2	0
12/4/2020	200	Winter	6.675	30	0.3	0	0.0013	0	1.2	0	0	0	2.2	0
12/5/2020	201	Winter	6.866666667	30	0.3	0.231111111	0.0013	0	1.2	0	0	0	2.2	0
12/6/2020	202	Winter	1.866666667	30	0.3	1.523333333	0.0013	0	1.2	0	0	0	2.2	0
12/7/2020	203	Winter	0	30	0.3	0	0.0013	0	1.2	0	0	0	2.2	0
12/8/2020	204	Winter	-0.4	30	0.3	0.001111111	0.0013	0	1.2	0	0	0	2.2	0
12/9/2020	205	Winter	-1.275	30	0.3	0	0.0013	0	1.2	0	0	0	2.2	0
12/10/2020	206	Winter	0.275	30	0.3	0.004	0.0013	0	1.2	0	0	0	2.2	0
12/11/2020	207	Winter	3.175	30	0.3	0	0.0013	0	1.2	0	0	0	2.2	0
12/12/2020	208	Winter	4.066666667	30	0.3	0.022222222	0.0013	0	1.2	0	0	0	2.2	0
12/13/2020	209	Winter	2.766666667	30	0.3	0.256666667	0.0013	0	1.2	0	0	0	2.2	0
12/14/2020	210	Winter	2.566666667	30	0.3	0.001111111	0.0013	0	1.2	0	0	0	2.2	0
12/15/2020	211	Winter	0.575	30	0.3	0	0.0013	0	1.2	0	0	0	2.2	0
12/16/2020	212	Winter	-4.425	30	0.3	0	0.0013	0	1.2	0	0	0	2.2	0
12/17/2020	213	Winter	-7.65	30	0.3	0.045555556	0.0013	0	1.2	0	0	0	2.2	0
12/18/2020	214	Winter	-6.525	30	0.3	0.236363636	0.0013	0	1.2	0	0	0	2.2	0
12/19/2020	215	Winter	-3.333333333	30	0.3	0	0.0013	0	1.2	0	0	0	2.2	0
12/20/2020	216	Winter	-1.5	30	0.3	0.012222222	0.0013	0	1.2	0	0	0	2.2	0
12/21/2020	217	Winter	-0.4	30	0.3	0.1	0.0013	0	1.2	0	0	0	2.2	0
12/22/2020	218	Winter	1.95	30	0.3	0.015	0.0013	0	1.2	0	0	0	2.2	0
12/23/2020	219	Winter	4.875	30	0.3	0	0.0013	0	1.2	0	0	0	2.2	0
12/24/2020	220	Winter	3.9	30	0.3	0.001	0.0013	0	1.2	0	0	0	2.2	0
12/25/2020	221	Winter	13.9	30	0.3	0.59375	0.0013	0	1.2	0	0	0	2.2	0
12/26/2020	222	Winter	13.53333333	30	0.3	1.19	0.0013	0	1.2	0	0	0	1.6	0
12/27/2020	223	Winter	2.4	30	0.3	0	0.0013	0	1.2	0	0	0	1.6	0
12/28/2020	224	Winter	2.65	30	0.3	0.008	0.0013	0	1.2	0	0	0	1.6	0
12/29/2020	225	Winter	4.85	30	0.3	0.041	0.0013	0	1.2	0	0	0	1.6	0
12/30/2020	226	Winter	-0.125	30	0.3	0.004	0.0013	0	1.2	0	0	0	1.6	0
12/31/2020	227	Winter	2.35	30	0.3	0.052727273	0.0013	0	1.2	0	0	0	2.2	0
1/1/2021	228	Winter	4.475	30	0.3	0	0.0013	0	1.2	0	0	0	2.2	0
1/2/2021	229	Winter	0.566666667	30	0.3	0.277777778	0.0013	0	1.2	0	0	0	2.2	0
1/3/2021	230	Winter	-1.3	30	0.3	0.377	0.0013	0	1.2	0	0	0	2.2	0
1/4/2021	231	Winter	-0.3	30	0.3	0	0.0013	0	1.2	0	0	0	2.2	0
1/5/2021	232	Winter	0.3	30	0.3	0.018181818	0.0013	0	1.2	0	0	0	2.2	0
1/6/2021	233	Winter	0.7	30	0.3	0.033636364	0.0013	0	1.2	0	0	0	2.2	0
1/7/2021	234	Winter	3.325	30	0.3	0	0.0013	0	1.2	0	0	0	2.2	0
1/8/2021	235	Winter	2.775	30	0.3	0	0.0013	0	1.2	0	0	0	2.2	0
1/9/2021	236	Winter	0.566666667	30	0.3	0.001	0.0013	0	1.2	0	0	0	2.2	0
1/10/2021	237	Winter	0.166666667	30	0.3	0	0.0013	0	1.2	0	0	0	2.2	0
1/11/2021	238	Winter	1.1	30	0.3	0	0.0013	0	1.2	0	0	0	2.2	0
1/12/2021	239	Winter	0.15	30	0.3	0.011	0.0013	0	1.2	0	0	0	2.2	0
1/13/2021	240	Winter	3.2	30	0.3	0.002	0.0013	0	1.2	0	0	0	2.2	0
1/14/2021	241	Winter	2.1	30	0.3	0	0.0013	0	1.2	0	0	0	2.2	0
1/15/2021	242	Winter	3.325	30	0.3	0	0.0013	0	1.2	0	0	0	2.2	0
1/16/2021	243	Winter	5.425	30	0.3	0.125	0.0013	0	1.2	0	0	0	2.2	0
1/17/2021	244	Winter	4.266666667	30	0.3	1.216	0.0013	0	1.2	0	0	0	2.2	0
1/18/2021	245	Winter	3.333333333	30	0.3	0	0.0013	0	1.2	0	0	0	2.2	0
1/19/2021	246	Winter	2.225	30	0.3	0	0.0013	0	1.2	0	0	0	2.2	0
1/20/2021	247	Winter	-0.575	30	0.3	0	0.0013	0	1.2	0	0	0	2.2	0
1/21/2021	248	Winter	-0.825	30	0.3	0	0.0013	0	1.2	0	0	0	2.2	0
1/22/2021	249	Winter	-3.175	30	0.3	0.023636364	0.0013	0	1.2	0	0	0	2.2	0
1/23/2021	250	Winter	-0.55	30	0.3	0	0.0013	0	1.2	0	0	0	2.2	0
1/24/2021	251	Winter	-3.866666667	30	0.3	0	0.0013	0	1.2	0	0	0	2.2	0
1/25/2021	252	Winter	-2.2	30	0.3	0	0.0013	0	1.2	0	0	0	2.2	0
1/26/2021	253	Winter	0.85	30	0.3	0.007272727	0.0013	0	1.2	0	0	0	2.2	0
1/27/2021	254	Winter	0.85	30	0.3	0.150909091	0.0013	0	1.2	0	0	0	2.2	0
1/28/2021	255	Winter	0.3	30	0.3	0.054	0.0013	0	1.2	0	0	0	2.2	0
1/29/2021	256	Winter	-2.1	30	0.3	0.005	0.0013	0	1.2	0	0	0	2.2	0
1/30/2021	257	Winter	-6.525	30	0.3	0.000909091	0.0013	0	1.2	0	0	0	2.2	0
1/31/2021	258	Winter	-6.65	30	0.3	0	0.0013	0	1.2	0	0	0	2.2	0
2/1/2021	259	Winter	-3.75	30	0.3	0	0.0013	0	1.2	0	0	0	2.2	0
2/2/2021	260	Winter	-2.4	30	0.3	0.38	0.0013	0	1.2	0	0	0	2.2	0
2/3/2021	261	Winter	0.533333333	30	0.3	0.615	0.0013	0	1.2	0	0	0	2.2	0
2/4/2021	262	Winter	3.05	30	0.3	0	0.0013	0	1.2	0	0	0	2.2	0
2/5/2021	263	Winter	3.025	30	0.3	0.01	0.0013	0	1.2	0	0	0	2.2	0
2/6/2021	264	Winter	1.866666667	30	0.3	0.115	0.0013	0	1.2	0	0	0	2.2	0
2/7/2021	265	Winter	1.133333333	30	0.3	0.0075	0.0013	0	1.2	0	0	0	2.2	0
2/8/2021	266	Winter	-2.966666667	30	0.3	0.19	0.0013	0	1.2	0	0	0	2.2	0
2/9/2021	267	Winter	-4.575	30	0.3	0.013333333	0.0013	0	1.2	0	0	0	2.2	0
2/10/2021	268	Winter	-5.575	30	0.3	0.099	0.0013	0	1.2	0	0	0	2.2	0
2/11/2021	269	Winter	-2.5	30	0.3	0	0.0013	0	1.2	0	0	0	2.2	0
2/12/2021	270	Winter	-4.15	30	0.3	0	0.0013	0	1.2	0	0	0	2.2	0
2/13/2021	271	Winter	-5.15	30	0.3	0	0.0013	0	1.2	0	0	0	2.2	0
2/14/2021	272	Winter	-4.633333333	30	0.3	0	0.0013	0	1.2	0	0	0	2.2	0
2/15/2021	273	Winter	-3.5	30	0.3	0	0.0013	0	1.2	0	0	0	2.2	0
2/16/2021	274	Winter	-2.066666667	30	0.3	0.4175	0.0013	0	1.2	0	0	0	2.2	0
2/17/2021	275	Winter	-1.866666667	30	0.3	0.2425	0.0013	0	1.2	0	0	0	2.2	0
2/18/2021	276	Winter	-2.8	30	0.3	0	0.0013	0	1.2	0	0	0	2.2	0
2/19/2021	277	Winter	-2.775	30	0.3	0	0.0013	0	1.2	0	0	0	2.2	0
2/20/2021	278	Winter	-1.525	30	0.3	0.004545455	0.0013	0	1.2	0	0	0	2.2	0
2/21/2021	279	Winter	0.7	30	0.3	0	0.0013	0	1.2	0	0	0	2.2	0
2/22/2021	280	Winter	2.1	30	0.3	0.044545455	0.0013	0	1.2	0	0	0	2.2	0
2/23/2021	281	Winter	2.775	30	0.3	0.407272727	0.0013	0	1.2	0	0	0	2.2	0
2/24/2021	282	Winter	6.95	30	0.3	0	0.0013	0	1.2	0	0	0	1.6	0
2/25/2021	283	Winter	7.2	30	0.3	0	0.0013	0	1.2	0	0	0	1.6	0
2/26/2021	284	Winter	1.675	30	0.3	0	0.0013	0	1.2	0	0	0	1.6	0
2/27/2021	285	Winter	0.975	30	0.3	0.032727273	0.0013	0	1.2	0	0	0	1.6	0
2/28/2021	286	Winter	4	30	0.3	0.343	0.0013	0	1.2	0	0	0	1.6	0
3/1/2021	287	Spring	6.65	15	0.15	0.095454545	0.0013	0	1.2	0	0	0	2.2	0
3/2/2021	288	Spring	1.65	15	0.15	0.143636364	0.0013	0	1.2	0	0	0	2.2	0
3/3/2021	289	Spring	-0.95	15	0.15	0	0.0013	0	1.2	0	0	0	2.2	0
3/4/2021	290	Spring	1.25	15	0.15	0	0.0013	0	1.2	0	0	0	2.2	0
3/5/2021	291	Spring	-1.95	15	0.15	0	0.0013	0	1.2	0	0	0	2.2	0
3/6/2021	292	Spring	-5	15	0.15	0	0.0013	0	1.2	0	0	0	2.2	0
3/7/2021	293	Spring	-0.275	15	0.15	0	0.0013	0	1.2	0	0	0	2.2	0
3/8/2021	294	Spring	1.95	15	0.15	0	0.0013	0	1.2	0	0	0	2.2	0
3/9/2021	295	Spring	5.975	15	0.15	0	0.0013	0	1.2	0	0	0	2.2	0
3/10/2021	296	Spring	7.225	15	0.15	0	0.0013	0	1.2	0	0	0	2.2	0
3/11/2021	297	Spring	9.975	15	0.15	0	0.0013	0	1.2	0	0	0	2.2	0
3/12/2021	298	Spring	13.6	15	0.15	0	0.0013	0	1.2	0	0	0	2.2	0
3/13/2021	299	Spring	10.425	15	0.15	0	0.0013	0	1.2	0	0	0	2.2	0
3/14/2021	300	Spring	2.9	15	0.15	0	0.0013	0	1.2	0	0	0	2.2	0
3/15/2021	301	Spring	-0.55	15	0.15	0	0.0013	0	1.2	0	0	0	2.2	0
3/16/2021	302	Spring	-5.275	15	0.15	0	0.0013	0	1.2	0	0	0	2.2	0
3/17/2021	303	Spring	6.133333333	15	0.15	0	0.0013	0	1.2	0	0	0	2.2	0
3/18/2021	304	Spring	7.6	15	0.15	0.02	0.0013	0	1.2	0	0	0	2.2	0
3/19/2021	305	Spring	4.475	15	0.15	0.07	0.0013	0	1.2	0	0	0	2.2	0
3/20/2021	306	Spring	5	15	0.15	0	0.0013	0	1.2	0	0	0	2.2	0
3/21/2021	307	Spring	14.425	15	0.15	0	0.0013	0	1.2	0	0	0	2.2	0
3/22/2021	308	Spring	17.925	15	0.15	0	0.0013	0	1.2	0	0	0	2.2	0
3/23/2021	309	Spring	18.9	15	0.15	0	0.0013	0	1.2	0	0	0	2.2	0
3/24/2021	310	Spring	18.475	15	0.15	0	0.0013	0	1.2	0	0	0	2.2	0
3/25/2021	311	Spring	14.15	15	0.15	0.006363636	0.0013	0	1.2	0	0	0	2.2	0
3/26/2021	312	Spring	12.775	15	0.15	0.141666667	0.0013	0	1.2	0	0	0	2.2	0
3/27/2021	313	Spring	11.125	15	0.15	0.389090909	0.0013	0	1.2	0	0	0	2.2	0
3/28/2021	314	Spring	8.05	15	0.15	0.088181818	0.0013	0	1.2	0	0	0	2.2	0
3/29/2021	315	Spring	5.425	15	0.15	0.965454545	0.0013	0	1.2	0	0	0	2.2	0
3/30/2021	316	Spring	7.225	15	0.15	0	0.0013	0	1.2	0	0	0	2.2	0
3/31/2021	317	Spring	11.525	15	0.15	0.000833333	0.0013	0	1.2	0	0	0	2.2	0
4/1/2021	318	Spring	14.3	15	0.15	0.649166667	0.0013	0	1.2	0	0	0	2.2	0
4/2/2021	319	Spring	7.225	15	0.15	0.121666667	0.0013	0	1.2	0	0	0	2.2	0
4/3/2021	320	Spring	5.25	15	0.15	0	0.0013	0	1.2	0	0	0	2.2	0
4/4/2021	321	Spring	9.85	15	0.15	0.000833333	0.0013	0	1.2	0	0	0	2.2	0
4/5/2021	322	Spring	11.8	15	0.15	0.0775	0.0013	0	1.2	0	0	0	2.2	0
4/6/2021	323	Spring	10.15	15	0.15	0.04	0.0013	0	1.2	0	0	0	2.2	0
4/7/2021	324	Spring	14.025	15	0.15	0.001818182	0.0013	0	1.2	0	0	0	2.2	0
4/8/2021	325	Spring	17.075	15	0.15	0	0.0013	0	1.2	0	0	0	2.2	0
4/9/2021	326	Spring	20	15	0.15	0	0.0013	0	1.2	0	0	0	2.2	0
4/10/2021	327	Spring	22.5	15	0.15	0	0.0013	0	1.2	0	0	0	2.2	0
4/11/2021	328	Spring	22.9	15	0.15	0	0.0013	0	1.2	0	0	0	2.2	0
4/12/2021	329	Spring	15.575	15	0.15	0	0.0013	0	1.2	0	0	0	2.2	0
4/13/2021	330	Spring	16.125	15	0.15	0	0.0013	0	1.2	0	0	0	2.2	0
4/14/2021	331	Spring	17.925	15	0.15	0	0.0013	0	1.2	0	0	0	2.2	0
4/15/2021	332	Spring	17.1	15	0.15	0	0.0013	0	1.2	0	0	0	2.2	0
4/16/2021	333	Spring	13.175	15	0.15	0.040909091	0.0013	0	1.2	0	0	0	2.2	0
4/17/2021	334	Spring	4.833333333	15	0.15	0.646363636	0.0013	0	1.2	0	0	0	2.2	0
4/18/2021	335	Spring	8.5	15	0.15	0.023	0.0013	0	1.2	0	0	0	2.2	0
4/19/2021	336	Spring	13.6	15	0.15	0	0.0013	0	1.2	0	0	0	2.2	0
4/20/2021	337	Spring	18.625	15	0.15	0.0075	0.0013	0	1.2	0	0	0	2.2	0
4/21/2021	338	Spring	17.9	15	0.15	0.106363636	0.0013	0	1.2	0	0	0	2.2	0
4/22/2021	339	Spring	13.325	15	0.15	0.539166667	0.0013	0	1.2	0	0	0	2.2	0
4/23/2021	340	Spring	8.35	15	0.15	0	0.0013	0	1.2	0	0	0	2.2	0
4/24/2021	341	Spring	15.85	15	0.15	0	0.0013	0	1.2	0	0	0	2.2	0
4/25/2021	342	Spring	20.15	15	0.15	0	0.0013	0	1.2	0	0	0	1.6	0
4/26/2021	343	Spring	13.775	15	0.15	0.0275	0.0013	0	1.2	0	0	0	1.6	0
4/27/2021	344	Spring	13.3	15	0.15	0.000833333	0.0013	0	1.2	0	0	0	1.6	0
4/28/2021	345	Spring	19.3	15	0.15	0.008333333	0.0013	0	1.2	0	0	0	1.6	0
4/29/2021	346	Spring	19.15	15	0.15	0.173636364	0.0013	0	1.2	0	0	0	1.6	0
4/30/2021	347	Spring	12.775	15	0.15	1.11	0.0013	0	1.2	0	0	0	2.2	0
5/1/2021	348	Spring	11.8	20	0.2	0.549166667	0.0013	0	1.2	0	0	0	2.2	0
5/2/2021	349	Spring	14.575	20	0.2	0	0.0013	0	1.2	0	0	0	2.2	0
5/3/2021	350	Spring	20.15	20	0.2	0	0.0013	0	1.2	0	0	0	2.2	0
5/4/2021	351	Spring	16.675	20	0.2	0	0.0013	0	1.2	0	0	0	2.2	0
5/5/2021	352	Spring	16.7	20	0.2	0.093333333	0.0013	0	1.2	0	0	0	2.2	0
5/6/2021	353	Spring	12.56666667	20	0.2	0.388333333	0.0013	0	1.2	0	0	0	2.2	0
5/7/2021	354	Spring	15.36666667	20	0.2	0	0.0013	0	1.2	0	0	0	2.2	0
5/8/2021	355	Spring	16	20	0.2	0	0.0013	0	1.2	0	0	0	2.2	0
5/9/2021	356	Spring	14.175	20	0.2	0	0.0013	0	1.2	0	0	0	2.2	0
5/10/2021	357	Spring	19	20	0.2	0	0.0013	0.68	0.06	0	0	0.769	0.02	0
5/11/2021	358	Spring	18.875	20	0.2	0.019166667	0.0013	0.68	0.06	0	0	0.769	0.02	0
5/12/2021	359	Spring	16	20	0.2	0.060833333	0.0013	0.68	0.06	0	0	0.769	0.02	0
5/13/2021	360	Spring	17.65	20	0.2	0.007	0.0013	0.68	0.06	0	0	0.769	0.02	0
5/14/2021	361	Spring	21.675	20	0.2	0.000909091	0.0013	0.68	0.06	0	0	0.769	0.02	0
5/15/2021	362	Spring	23.575	20	0.2	0.003636364	0.0013	0.68	0.06	0	0	0.769	0.02	0
5/16/2021	363	Spring	24.975	20	0.2	0.008181818	0.0013	0.68	0.06	0	0	0.769	0.02	0
5/17/2021	364	Spring	24.325	20	0.2	0.024	0.0013	0.68	0.06	0	0	0.769	0.02	0
5/18/2021	365	Spring	25.125	20	0.2	0	0.0013	0.68	0.06	0	0	0.769	0.02	0
5/19/2021	366	Spring	25.725	20	0.2	0	0.0013	0.68	0.06	0	0	0.769	0.02	0
5/20/2021	367	Spring	25.15	20	0.2	0	0.0013	0.68	0.06	0	0	0.769	0.02	0
5/21/2021	368	Spring	24.75	20	0.2	0.013636364	0.0013	0.68	0.06	0	0	0.769	0.02	0
5/22/2021	369	Spring	27.35	20	0.2	0.022	0.0013	0.68	0.06	0	0	0.769	0.02	0
5/23/2021	370	Spring	27.225	20	0.2	0.000909091	0.0013	0.68	0.06	0	0	0.769	0.02	0
5/24/2021	371	Spring	24.725	20	0.2	0.030909091	0.0013	0.68	0.06	0	0	0.769	0.02	0
5/25/2021	372	Spring	20.7	20	0.2	0	0.0013	0.68	0.06	0	0	0.769	0.02	0
5/26/2021	373	Spring	27.5	20	0.2	0.003636364	0.0013	0.68	0.06	0	0	0.769	0.02	0
5/27/2021	374	Spring	30.55	20	0.2	0.084545455	0.0013	0.68	0.06	0	0	0.769	0.02	0
5/28/2021	375	Spring	20.85	20	0.2	0	0.0013	0.68	0.06	0	0	0.769	0.02	0
5/29/2021	376	Spring	15.025	20	0.2	0.033636364	0.0013	0.68	0.06	0	0	0.769	0.02	0
5/30/2021	377	Spring	13.725	20	0.2	0.08	0.0013	0.68	0.06	0	0	0.769	0.02	0
5/31/2021	378	Spring	13.325	20	0.2	0.845833333	0.0013	0.68	0.06	0	0	0.769	0.02	0
6/1/2021	379	Summer	16.8	25	0.25	0.062727273	0.0013	0.68	0.06	0	0	0.769	0.02	0
6/2/2021	380	Summer	24.425	25	0.25	0	0.0013	0.68	0.06	0	0	0.769	0.02	0
6/3/2021	381	Summer	26.275	25	0.25	0.007272727	0.0013	0.68	0.06	0	0	0.769	0.02	0
6/4/2021	382	Summer	23.875	25	0.25	0.081666667	0.0013	0.68	0.06	0	0	0.769	0.02	0
6/5/2021	383	Summer	27.5	25	0.25	0	0.0013	0.68	0.06	0	0	0.769	0.02	0
6/6/2021	384	Summer	30.55	25	0.25	0.009	0.0013	0.68	0.06	0	0	0.769	0.02	0
6/7/2021	385	Summer	32.35	25	0.25	0	0.0013	0.68	0.06	0	0	0.769	0.02	0
6/8/2021	386	Summer	33.2	25	0.25	0	0.0013	0.68	0.06	0	0	0.769	0.02	0
6/9/2021	387	Summer	30.425	25	0.25	0.129166667	0.0013	0.68	0.06	0	0	0.769	0.02	0
6/10/2021	388	Summer	28.075	25	0.25	0	0.0013	0.68	0.06	0	0	0.769	0.02	0
6/11/2021	389	Summer	20.575	25	0.25	0	0.0013	0.68	0.06	0	0	0.769	0.02	0
6/12/2021	390	Summer	20.025	25	0.25	0	0.0013	0.68	0.06	0	0	0.769	0.02	0
6/13/2021	391	Summer	26.525	25	0.25	0	0.0013	0.68	0.06	0	0	0.769	0.02	0
6/14/2021	392	Summer	26.65	25	0.25	0.011	0.0013	0.68	0.06	0	0	0.769	0.02	0
6/15/2021	393	Summer	21.675	25	0.25	0.189166667	0.0013	0.17	0.02	0	0	0.17	0.004	0
6/16/2021	394	Summer	20.575	25	0.25	0.035	0.0013	0.17	0.02	0	0	0.17	0.004	0
6/17/2021	395	Summer	22.9	25	0.25	0	0.0013	0.17	0.02	0	0	0.17	0.004	0
6/18/2021	396	Summer	25.275	25	0.25	0	0.0013	0.17	0.02	0	0	0.17	0.004	0
6/19/2021	397	Summer	27.375	25	0.25	0.045833333	0.0013	0.17	0.02	0	0	0.17	0.004	0
6/20/2021	398	Summer	29.025	25	0.25	0.138333333	0.0013	0.17	0.02	0	0	0.17	0.004	0
6/21/2021	399	Summer	29.7	25	0.25	0	0.0013	0.17	0.02	0	0	0.17	0.004	0
6/22/2021	400	Summer	28.9	25	0.25	0.018	0.0013	0.17	0.02	0	0	0.17	0.004	0
6/23/2021	401	Summer	25.7	25	0.25	0.23	0.0013	0.17	0.02	0	0	0.17	0.004	0
6/24/2021	402	Summer	23.05	25	0.25	0	0.0013	0.17	0.02	0	0	0.17	0.004	0
6/25/2021	403	Summer	23.175	25	0.25	0	0.0013	0.17	0.02	0	0	0.17	0.004	0
6/26/2021	404	Summer	22.325	25	0.25	0.026	0.0013	0.17	0.02	0	0	0.17	0.004	0
6/27/2021	405	Summer	27.225	25	0.25	0.015	0.0013	0.17	0.02	0	0	0.17	0.004	0
6/28/2021	406	Summer	32.225	25	0.25	0	0.0013	0.17	0.02	0	0	0.17	0.004	0
6/29/2021	407	Summer	33.325	25	0.25	0.031	0.0013	0.17	0.02	0	0	0.17	0.004	0
6/30/2021	408	Summer	34.15	25	0.25	0	0.0013	0.17	0.02	0	0	0.17	0.004	0
7/1/2021	409	Summer	31.4	30	0.3	0.110909091	0.0013	0.17	0.02	0	0	0.17	0.004	0
7/2/2021	410	Summer	23.9	30	0.3	0.411666667	0.0013	0.17	0.02	0	0	0.17	0.004	0
7/3/2021	411	Summer	15.6	30	0.3	0.085454545	0.0013	0.17	0.02	0	0	0.17	0.004	0
7/4/2021	412	Summer	15.15	30	0.3	1.018181818	0.0013	0.17	0.02	0	0	0.17	0.004	0
7/5/2021	413	Summer	17.925	30	0.3	0.335454545	0.0013	0.17	0.02	0	0	0.17	0.004	0
7/6/2021	414	Summer	25.425	30	0.3	0.001	0.0013	0.17	0.02	0	0	0.17	0.004	0
7/7/2021	415	Summer	27.775	30	0.3	0.1	0.0013	0.17	0.02	0	0	0.17	0.004	0
7/8/2021	416	Summer	23.35	30	0.3	0.010833333	0.0013	0.17	0.02	0	0	0.17	0.004	0
7/9/2021	417	Summer	18.85	30	0.3	0.29	0.0013	0.17	0.02	0	0	0.17	0.004	0
7/10/2021	418	Summer	21.55	30	0.3	2.22	0.0013	0.17	0.02	0	0	0.17	0.004	0
7/11/2021	419	Summer	26.25	30	0.3	0	0.0013	0.17	0.02	0	0	0.17	0.004	0
7/12/2021	420	Summer	27.075	30	0.3	0.004	0.0013	0.17	0.02	0	0	0.17	0.004	0
7/13/2021	421	Summer	25.85	30	0.3	0.014545455	0.0013	0.17	0.02	0	0	0.17	0.004	0
7/14/2021	422	Summer	23.05	30	0.3	0.075454545	0.0013	0.17	0.02	0	0	0.17	0.004	0
7/15/2021	423	Summer	22.8	30	0.3	0.040833333	0.0013	0.17	0.02	0	0	0.17	0.004	0
7/16/2021	424	Summer	29.725	30	0.3	0	0.0013	0.17	0.02	0	0	0.17	0.004	0
7/17/2021	425	Summer	29.175	30	0.3	0.032727273	0.0013	0.17	0.02	0	0	0.17	0.004	0
7/18/2021	426	Summer	23.05	30	0.3	0.27	0.0013	0.17	0.02	0	0	0.17	0.004	0
7/19/2021	427	Summer	19.7	30	0.3	1.066	0.0013	0.17	0.02	0	0	0.17	0.004	0
7/20/2021	428	Summer	22.775	30	0.3	0.016363636	0.0013	0.17	0.02	0	0	0.17	0.004	0
7/21/2021	429	Summer	26.95	30	0.3	0.214545455	0.0013	0.17	0.02	0	0	0.17	0.004	0
7/22/2021	430	Summer	25.55	30	0.3	0.25	0.0013	0.17	0.02	0	0	0.17	0.004	0
7/23/2021	431	Summer	24.7	30	0.3	0.056666667	0.0013	0.17	0.02	0	0	0.17	0.004	0
7/24/2021	432	Summer	25.4	30	0.3	0.122727273	0.0013	0.17	0.02	0	0	0.17	0.004	0
7/25/2021	433	Summer	24.26666667	30	0.3	0.039090909	0.0013	0.17	0.02	0	0	0.17	0.004	0
7/26/2021	434	Summer	22.65	30	0.3	0.39	0.0013	0.17	0.02	0	0	0.17	0.004	0
7/27/2021	435	Summer	27.5	30	0.3	0.008	0.0013	0.17	0.02	0	0	0.17	0.004	0
7/28/2021	436	Summer	26.1	30	0.3	0.087272727	0.0013	0.17	0.02	0	0	0.17	0.004	0
7/29/2021	437	Summer	24.725	30	0.3	0.061	0.0013	0.17	0.02	0	0	0.17	0.004	0
7/30/2021	438	Summer	24.575	30	0.3	0.7325	0.0013	0.17	0.02	0	0	0.17	0.004	0
7/31/2021	439	Summer	23.45	30	0.3	0	0.0013	0.17	0.02	0	0	0.17	0.004	0
8/1/2021	440	Summer	24.15	40	0.4	0	0.0013	0.17	0.02	0	0	0.17	0.004	0
8/2/2021	441	Summer	23.725	40	0.4	0.216666667	0.0013	0.17	0.02	0	0	0.17	0.004	0
8/3/2021	442	Summer	24.45	40	0.4	0.045	0.0013	0.17	0.02	0	0	0.17	0.004	0
8/4/2021	443	Summer	26	40	0.4	0	0.0013	0.17	0.02	0	0	0.17	0.004	0
8/5/2021	444	Summer	25.275	40	0.4	0.0675	0.0013	0.17	0.02	0	0	0.17	0.004	0
8/6/2021	445	Summer	21.8	40	0.4	0.250833333	0.0013	0.17	0.02	0	0	0.17	0.004	0
8/7/2021	446	Summer	28.325	40	0.4	0	0.0013	0.17	0.02	0	0	0.17	0.004	0
8/8/2021	447	Summer	29.175	40	0.4	0	0.0013	0.17	0.02	0	0	0.17	0.004	0
8/9/2021	448	Summer	27.775	40	0.4	0	0.0013	0.17	0.02	0	0	0.17	0.004	0
8/10/2021	449	Summer	25.275	40	0.4	0.001	0.0013	0.17	0.02	0	0	0.17	0.004	0
8/11/2021	450	Summer	25.975	40	0.4	0	0.0013	0.17	0.02	0	0	0.17	0.004	0
8/12/2021	451	Summer	28.325	40	0.4	0.02	0.0013	0.17	0.02	0	0	0.17	0.004	0
8/13/2021	452	Summer	33.05	40	0.4	0	0.0013	0.17	0.02	0	0	0.17	0.004	0
8/14/2021	453	Summer	32.35	40	0.4	0.015	0.0013	0.17	0.02	0	0	0.17	0.004	0
8/15/2021	454	Summer	28.9	40	0.4	0.384545455	0.0013	0.17	0.02	0	0	0.17	0.004	0
8/16/2021	455	Summer	25.275	40	0.4	0	0.0013	0.17	0.02	0	0	0.17	0.004	0
8/17/2021	456	Summer	26.95	40	0.4	0	0.0013	0.17	0.02	0	0	0.17	0.004	0
8/18/2021	457	Summer	28.05	40	0.4	0.041	0.0013	0.17	0.02	0	0	0.17	0.004	0
8/19/2021	458	Summer	28.225	40	0.4	0.617272727	0.0013	0.17	0.02	0	0	0.17	0.004	0
8/20/2021	459	Summer	26.275	40	0.4	0.576666667	0.0013	0.17	0.02	0	0	0.17	0.004	0
8/21/2021	460	Summer	30	40	0.4	0.002	0.0013	0.17	0.02	0	0	0.17	0.004	0
8/22/2021	461	Summer	26.4	40	0.4	0.001	0.0013	0.17	0.02	0	0	0.17	0.004	0
8/23/2021	462	Summer	23.325	40	0.4	0.279	0.0013	0.17	0.02	0	0	0.17	0.004	0
8/24/2021	463	Summer	27.5	40	0.4	0.041818182	0.0013	0.17	0.02	0	0	0.17	0.004	0
8/25/2021	464	Summer	31.275	40	0.4	0	0.0013	0.17	0.02	0	0	0.17	0.004	0
8/26/2021	465	Summer	32.225	40	0.4	0	0.0013	0.17	0.02	0	0	0.17	0.004	0
8/27/2021	466	Summer	31.65	40	0.4	0	0.0013	0.17	0.02	0	0	0.17	0.004	0
8/28/2021	467	Summer	26.675	40	0.4	0.002727273	0.0013	0.17	0.02	0	0	0.17	0.004	0
8/29/2021	468	Summer	19.85	40	0.4	0.190909091	0.0013	0.17	0.02	0	0	0.17	0.004	0
8/30/2021	469	Summer	21.1	40	0.4	0.005454545	0.0013	0.17	0.02	0	0	0.17	0.004	0
8/31/2021	470	Summer	27.5	40	0.4	0.078181818	0.0013	0.17	0.02	0	0	0.17	0.004	0
9/1/2021	471	Autumn	26.225	30	0.3	0.006363636	0.0013	0.17	0.02	0	0	0.17	0.004	0
9/2/2021	472	Autumn	21.95	30	0.3	0.94	0.0013	0.17	0.02	0	0	0.17	0.004	0
9/3/2021	473	Autumn	20.425	30	0.3	0.046363636	0.0013	0.17	0.02	0	0	0.17	0.004	0
9/4/2021	474	Autumn	22.225	30	0.3	0.062	0.0013	0.17	0.02	0	0	0.17	0.004	0
9/5/2021	475	Autumn	23.625	30	0.3	0.006	0.0013	0.17	0.02	0	0	0.17	0.004	0
9/6/2021	476	Autumn	22.5	30	0.3	0.114	0.0013	0.17	0.02	0	0	0.17	0.004	0
9/7/2021	477	Autumn	25.275	30	0.3	0.18	0.0013	0.17	0.02	0	0	0.17	0.004	0
9/8/2021	478	Autumn	25.025	30	0.3	0	0.0013	0.17	0.02	0	0	0.17	0.004	0
9/9/2021	479	Autumn	24.575	30	0.3	0.200909091	0.0013	0.17	0.02	0	0	0.17	0.004	0
9/10/2021	480	Autumn	21.375	30	0.3	1.025	0.0013	0.17	0.02	0	0	0.17	0.004	0
9/11/2021	481	Autumn	23.05	30	0.3	0.028	0.0013	0.17	0.02	0	0	0.17	0.004	0
9/12/2021	482	Autumn	24.15	30	0.3	0.007777778	0.0013	0.17	0.02	0	0	0.17	0.004	0
9/13/2021	483	Autumn	25.15	30	0.3	0.002222222	0.0013	0.17	0.02	0	0	0.17	0.004	0
9/14/2021	484	Autumn	23.05	30	0.3	0	0.0013	0.17	0.02	0	0	0.17	0.004	0
9/15/2021	485	Autumn	22.375	30	0.3	0.027777778	0.0013	0.17	0.02	0	0	0.17	0.004	0
9/16/2021	486	Autumn	23.9	30	0.3	0.276	0.0013	0.17	0.02	0	0	0.17	0.004	0
9/17/2021	487	Autumn	22.9	30	0.3	0	0.0013	0.17	0.02	0	0	0.17	0.004	0
9/18/2021	488	Autumn	25.55	30	0.3	0.014444444	0.0013	0.17	0.02	0	0	0.17	0.004	0
9/19/2021	489	Autumn	25.825	30	0.3	0.197	0.0013	0.17	0.02	0	0	0.17	0.004	0
9/20/2021	490	Autumn	21.675	30	0.3	0	0.0013	0.17	0.02	0	0	0.17	0.004	0
9/21/2021	491	Autumn	22.1	30	0.3	0	0.0013	0.17	0.02	0	0	0.17	0.004	0
9/22/2021	492	Autumn	23.05	30	0.3	0.02	0.0013	0.17	0.02	0	0	0.17	0.004	0
9/23/2021	493	Autumn	24.025	30	0.3	0.017	0.0013	0.17	0.02	0	0	0.17	0.004	0
9/24/2021	494	Autumn	25.125	30	0.3	0.108181818	0.0013	0.17	0.02	0	0	0.17	0.004	0
9/25/2021	495	Autumn	23.6	30	0.3	0.649	0.0013	0.17	0.02	0	0	0.17	0.004	0
9/26/2021	496	Autumn	22.25	30	0.3	1.882	0.0013	0.17	0.02	0	0	0.17	0.004	0
9/27/2021	497	Autumn	21.275	30	0.3	0.299	0.0013	0.17	0.02	0	0	0.17	0.004	0
9/28/2021	498	Autumn	19.875	30	0.3	0	0.0013	0.17	0.02	0	0	0.17	0.004	0
9/29/2021	499	Autumn	18.325	30	0.3	0.000909091	0.0013	0.17	0.02	0	0	0.17	0.004	0
9/30/2021	500	Autumn	17.5	30	0.3	0.167272727	0.0013	0.17	0.02	0	0	0.17	0.004	0
10/1/2021	501	Autumn	15.3	25	0.25	0.15	0.0013	0.17	0.02	0	0	0.17	0.004	0
10/2/2021	502	Autumn	15.45	25	0.25	0	0.0013	0.17	0.02	0	0	0.17	0.004	0
10/3/2021	503	Autumn	14.275	25	0.25	0.026	0.0013	0.17	0.02	0	0	0.17	0.004	0
10/4/2021	504	Autumn	14.7	25	0.25	0.110909091	0.0013	0.17	0.02	0	0	0.17	0.004	0
10/5/2021	505	Autumn	17.5	25	0.25	0	0.0013	0.17	0.02	0	0	0.17	0.004	0
10/6/2021	506	Autumn	19.725	25	0.25	0	0.0013	0.17	0.02	0	0	0.17	0.004	0
10/7/2021	507	Autumn	23.075	25	0.25	0	0.0013	0.17	0.02	0	0	0.17	0.004	0
10/8/2021	508	Autumn	22.8	25	0.25	0	0.0013	0.17	0.02	0	0	0.17	0.004	0
10/9/2021	509	Autumn	19.875	25	0.25	0	0.0013	0.17	0.02	0	0	0.17	0.004	0
10/10/2021	510	Autumn	16.825	25	0.25	0	0.0013	0.17	0.02	0	0	0.17	0.004	0
10/11/2021	511	Autumn	17.625	25	0.25	0	0.0013	0.17	0.02	0	0	0.17	0.004	0
10/12/2021	512	Autumn	22.1	25	0.25	0	0.0013	0.17	0.02	0	0	0.17	0.004	0
10/13/2021	513	Autumn	25.275	25	0.25	0	0.0013	0.17	0.02	0	0	0.17	0.004	0
10/14/2021	514	Autumn	25	25	0.25	0	0.0013	0.17	0.02	0	0	0.17	0.004	0
10/15/2021	515	Autumn	22.625	25	0.25	0.001111111	0.0013	0.17	0.02	0	0	0.17	0.004	0
10/16/2021	516	Autumn	18.775	25	0.25	0.254444444	0.0013	0.17	0.02	0	0	0.17	0.004	0
10/17/2021	517	Autumn	19.75	25	0.25	0.495	0.0013	0.17	0.02	0	0	0.17	0.004	0
10/18/2021	518	Autumn	15.575	25	0.25	0.023636364	0.0013	0.17	0.02	0	0	0.17	0.004	0
10/19/2021	519	Autumn	12.225	25	0.25	0.001818182	0.0013	0.17	0.02	0	0	0.17	0.004	0
10/20/2021	520	Autumn	12.775	25	0.25	0.001818182	0.0013	0.17	0.02	0	0	0.17	0.004	0
10/21/2021	521	Autumn	16.825	25	0.25	0.010909091	0.0013	0.17	0.02	0	0	0.17	0.004	0
10/22/2021	522	Autumn	16.55	25	0.25	0.083636364	0.0013	0.17	0.02	0	0	0.17	0.004	0
10/23/2021	523	Autumn	18.075	25	0.25	0.023	0.0013	0.17	0.02	0	0	0.17	0.004	0
10/24/2021	524	Autumn	11.1	25	0.25	0	0.0013	0.17	0.02	0	0	0.17	0.004	0
10/25/2021	525	Autumn	11.25	25	0.25	0.028	0.0013	0.17	0.02	0	0	0.17	0.004	0
10/26/2021	526	Autumn	9.175	25	0.25	0.248	0.0013	0.17	0.02	0	0	0.17	0.004	0
10/27/2021	527	Autumn	12.775	25	0.25	0.263	0.0013	0.17	0.02	0	0	0.17	0.004	0
10/28/2021	528	Autumn	11.525	25	0.25	0.059	0.0013	0.17	0.02	0	0	0.17	0.004	0
10/29/2021	529	Autumn	12.925	25	0.25	0	0.0013	0.17	0.02	0	0	0.17	0.004	0
10/30/2021	530	Autumn	13.05	25	0.25	0.082	0.0013	0.17	0.02	0	0	0.17	0.004	0
10/31/2021	531	Autumn	15.125	25	0.25	2.503636364	0.0013	0.17	0.02	0	0	0.17	0.004	0
11/1/2021	532	Autumn	16.8	30	0.3	0.227	0.0013	0	2.8	0	0	0	3.2	0
11/2/2021	533	Autumn	14.15	30	0.3	0	0.0013	0	2.8	0	0	0	3.2	0
11/3/2021	534	Autumn	12.075	30	0.3	0	0.0013	0	2.8	0	0	0	3.2	0
11/4/2021	535	Autumn	9.15	30	0.3	0.012	0.0013	0	2.8	0	0	0	3.2	0
11/5/2021	536	Autumn	8.05	30	0.3	0	0.0013	0	2.8	0	0	0	3.2	0
11/6/2021	537	Autumn	8.9	30	0.3	0	0.0013	0	2.8	0	0	0	3.2	0
11/7/2021	538	Autumn	11.13333333	30	0.3	0	0.0013	0	2.8	0	0	0	3.2	0
11/8/2021	539	Autumn	14.175	30	0.3	0.001	0.0013	0	2.8	0	0	0	3.2	0
11/9/2021	540	Autumn	16.95	30	0.3	0	0.0013	0	2.8	0	0	0	3.2	0
11/10/2021	541	Autumn	17.225	30	0.3	0.075555556	0.0013	0	2.8	0	0	0	3.2	0
11/11/2021	542	Autumn	12.525	30	0.3	0.045555556	0.0013	0	1.3	0	0	0	2.3	0
11/12/2021	543	Autumn	11.825	30	0.3	0.191	0.0013	0	1.3	0	0	0	2.3	0
11/13/2021	544	Autumn	14.025	30	0.3	1.365	0.0013	0	1.3	0	0	0	2.3	0
11/14/2021	545	Autumn	13.325	30	0.3	0.298888889	0.0013	0	1.3	0	0	0	2.3	0
11/15/2021	546	Autumn	9	30	0.3	0.228888889	0.0013	0	1.3	0	0	0	2.3	0
11/16/2021	547	Autumn	7.65	30	0.3	0.00375	0.0013	0	2.8	0	0	0	3.2	0
11/17/2021	548	Autumn	5.4	30	0.3	0	0.0013	0	2.8	0	0	0	3.2	0
11/18/2021	549	Autumn	8.2	30	0.3	0.057	0.0013	0	2.8	0	0	0	3.2	0
11/19/2021	550	Autumn	11.125	30	0.3	0.211	0.0013	0	2.8	0	0	0	3.2	0
11/20/2021	551	Autumn	6.55	30	0.3	0.002	0.0013	0	2.8	0	0	0	3.2	0
11/21/2021	552	Autumn	6.4	30	0.3	0.001	0.0013	0	2.8	0	0	0	3.2	0
11/22/2021	553	Autumn	10.85	30	0.3	0.311	0.0013	0	2.8	0	0	0	3.2	0
11/23/2021	554	Autumn	8.75	30	0.3	0.14	0.0013	0	2.8	0	0	0	3.2	0
11/24/2021	555	Autumn	3.2	30	0.3	0	0.0013	0	2.8	0	0	0	3.2	0
11/25/2021	556	Autumn	6.4	30	0.3	0	0.0013	0	2.8	0	0	0	3.2	0
11/26/2021	557	Autumn	9.025	30	0.3	0.039	0.0013	0	2.8	0	0	0	3.2	0
11/27/2021	558	Autumn	3.35	30	0.3	0.500909091	0.0013	0	2.8	0	0	0	3.2	0
11/28/2021	559	Autumn	1.25	30	0.3	0	0.0013	0	2.8	0	0	0	3.2	0
11/29/2021	560	Autumn	2.35	30	0.3	0	0.0013	0	2.8	0	0	0	3.2	0
11/30/2021	561	Autumn	2.8	30	0.3	0	0.0013	0	2.8	0	0	0	3.2	0
12/1/2021	562	Winter	3.625	30	0.3	0	0.0013	0	2.8	0	0	0	3.2	0
12/2/2021	563	Winter	6.675	30	0.3	0.027	0.0013	0	2.8	0	0	0	3.2	0
12/3/2021	564	Winter	5.825	30	0.3	0.165	0.0013	0	2.8	0	0	0	3.2	0
12/4/2021	565	Winter	0.85	30	0.3	0	0.0013	0	2.8	0	0	0	3.2	0
12/5/2021	566	Winter	1.275	30	0.3	0	0.0013	0	2.8	0	0	0	3.2	0
12/6/2021	567	Winter	5.4	30	0.3	0.054	0.0013	0	2.8	0	0	0	3.2	0
12/7/2021	568	Winter	10.575	30	0.3	0.387272727	0.0013	0	2.8	0	0	0	3.2	0
12/8/2021	569	Winter	1.4	30	0.3	0.002727273	0.0013	0	2.8	0	0	0	3.2	0
12/9/2021	570	Winter	-2.625	30	0.3	0.074444444	0.0013	0	2.8	0	0	0	3.2	0
12/10/2021	571	Winter	-2.375	30	0.3	0.003	0.0013	0	2.8	0	0	0	3.2	0
12/11/2021	572	Winter	0.3	30	0.3	0.054	0.0013	0	1.3	0	0	0	2.3	0
12/12/2021	573	Winter	10.95	30	0.3	0.465454545	0.0013	0	1.3	0	0	0	2.3	0
12/13/2021	574	Winter	7.5	30	0.3	0	0.0013	0	1.3	0	0	0	2.3	0
12/14/2021	575	Winter	7.375	30	0.3	0	0.0013	0	1.3	0	0	0	2.3	0
12/15/2021	576	Winter	3.35	30	0.3	0.023	0.0013	0	1.3	0	0	0	2.3	0
12/16/2021	577	Winter	2.775	30	0.3	0.472727273	0.0013	0	1.3	0	0	0	2.3	0
12/17/2021	578	Winter	9	30	0.3	0.102	0.0013	0	1.3	0	0	0	2.3	0
12/18/2021	579	Winter	7.475	30	0.3	0.016	0.0013	0	1.3	0	0	0	2.3	0
12/19/2021	580	Winter	0.275	30	0.3	0.305555556	0.0013	0	1.3	0	0	0	2.3	0
12/20/2021	581	Winter	-0.825	30	0.3	0.007777778	0.0013	0	1.3	0	0	0	2.3	0
12/21/2021	582	Winter	3.325	30	0.3	0	0.0013	0	1.3	0	0	0	2.3	0
12/22/2021	583	Winter	3.5	30	0.3	0.11375	0.0013	0	1.3	0	0	0	2.3	0
12/23/2021	584	Winter	-0.166666667	30	0.3	0.37125	0.0013	0	1.3	0	0	0	2.3	0
12/24/2021	585	Winter	-5.55	30	0.3	0	0.0013	0	1.3	0	0	0	2.3	0
12/25/2021	586	Winter	-2.925	30	0.3	0.009	0.0013	0	1.3	0	0	0	2.3	0
12/26/2021	587	Winter	-1.25	30	0.3	0.12	0.0013	0	2.8	0	0	0	3.2	0
12/27/2021	588	Winter	1.95	30	0.3	0	0.0013	0	2.8	0	0	0	3.2	0
12/28/2021	589	Winter	1.666666667	30	0.3	0.03375	0.0013	0	2.8	0	0	0	3.2	0
12/29/2021	590	Winter	1.3	30	0.3	0.022857143	0.0013	0	2.8	0	0	0	3.2	0
12/30/2021	591	Winter	0.95	30	0.3	0.01625	0.0013	0	2.8	0	0	0	3.2	0
12/31/2021	592	Winter	1.125	30	0.3	0.017777778	0.0013	0	1.3	0	0	0	2.3	0
1/1/2022	593	Winter	5.025	30	0.3	0.07	0.0013	0	1.3	0	0	0	2.3	0
1/2/2022	594	Winter	2.9	30	0.3	0.058888889	0.0013	0	1.3	0	0	0	2.3	0
1/3/2022	595	Winter	1.375	30	0.3	0.06	0.0013	0	1.3	0	0	0	2.3	0
1/4/2022	596	Winter	-6.25	30	0.3	0	0.0013	0	1.3	0	0	0	2.3	0
1/5/2022	597	Winter	-0.275	30	0.3	0.041111111	0.0013	0	1.3	0	0	0	2.3	0
1/6/2022	598	Winter	4.233333333	30	0.3	0.233	0.0013	0	1.3	0	0	0	2.3	0
1/7/2022	599	Winter	2.625	30	0.3	0.018888889	0.0013	0	1.3	0	0	0	2.3	0
1/8/2022	600	Winter	-3.175	30	0.3	0.206	0.0013	0	1.3	0	0	0	2.3	0
1/9/2022	601	Winter	-1.125	30	0.3	0.006363636	0.0013	0	1.3	0	0	0	2.3	0
1/10/2022	602	Winter	1.55	30	0.3	0.069090909	0.0013	0	0	0	0	0	0	0
1/11/2022	603	Winter	-7.25	30	0.3	0	0.0013	0	0	0	0	0	0	0
1/12/2022	604	Winter	-11.225	30	0.3	0	0.0013	0	0	0	0	0	0	0
1/13/2022	605	Winter	-4.575	30	0.3	0	0.0013	0	0	0	0	0	0	0
1/14/2022	606	Winter	-1.65	30	0.3	0	0.0013	0	0	0	0	0	0	0
1/15/2022	607	Winter	-2.65	30	0.3	0	0.0013	0	0	0	0	0	0	0
1/16/2022	608	Winter	-11.25	30	0.3	0	0.0013	0	0	0	0	0	0	0
1/17/2022	609	Winter	-1.5	30	0.3	0.085555556	0.0013	0	0	0	0	0	0	0
1/18/2022	610	Winter	4.8	30	0.3	0.9725	0.0013	0	0	0	0	0	0	0
1/19/2022	611	Winter	-5.575	30	0.3	0	0.0013	0	0	0	0	0	0	0
1/20/2022	612	Winter	-5.566666667	30	0.3	0.002	0.0013	0	0	0	0	0	0	0
1/21/2022	613	Winter	-2.766666667	30	0.3	0	0.0013	0	0	0	0	0	0	0
1/22/2022	614	Winter	-9.7	30	0.3	0	0.0013	0	0	0	0	0	0	0
1/23/2022	615	Winter	-9.75	30	0.3	0	0.0013	0	0	0	0	0	0	0
1/24/2022	616	Winter	-3.45	30	0.3	0.003636364	0.0013	0	0	0	0	0	0	0
1/25/2022	617	Winter	-4.45	30	0.3	0.1	0.0013	0	0	0	0	0	0	0
1/26/2022	618	Winter	-4.025	30	0.3	0.006666667	0.0013	0	0	0	0	0	0	0
1/27/2022	619	Winter	-7.525	30	0.3	0	0.0013	0	0	0	0	0	0	0
1/28/2022	620	Winter	-5.425	30	0.3	0	0.0013	0	0	0	0	0	0	0
1/29/2022	621	Winter	-3.75	30	0.3	0	0.0013	0	0	0	0	0	0	0
1/30/2022	622	Winter	-8.733333333	30	0.3	0.804444444	0.0013	0	0	0	0	0	0	0
1/31/2022	623	Winter	-6.1	30	0.3	0	0.0013	0	0	0	0	0	0	0
2/1/2022	624	Winter	-3.45	30	0.3	0	0.0013	0	0	0	0	0	0	0
2/2/2022	625	Winter	0.3	30	0.3	0	0.0013	0	0	0	0	0	0	0
2/3/2022	626	Winter	5.275	30	0.3	0.06	0.0013	0	0	0	0	0	0	0
2/4/2022	627	Winter	3.133333333	30	0.3	0.865	0.0013	0	0	0	0	0	0	0
2/5/2022	628	Winter	-3.366666667	30	0.3	0.373333333	0.0013	0	0	0	0	0	0	0
2/6/2022	629	Winter	-6.95	30	0.3	0	0.0013	0	0	0	0	0	0	0
2/7/2022	630	Winter	-4.85	30	0.3	0.025	0.0013	0	0	0	0	0	0	0
2/8/2022	631	Winter	1.525	30	0.3	0.392857143	0.0013	0	0	0	0	0	0	0
2/9/2022	632	Winter	3.075	30	0.3	0.2	0.0013	0	0	0	0	0	0	0
2/10/2022	633	Winter	6.275	30	0.3	0	0.0013	0	0	0	0	0	0	0
2/11/2022	634	Winter	7.1	30	0.3	0.001818182	0.0013	0	0	0	0	0	0	0
2/12/2022	635	Winter	8.725	30	0.3	0	0.0013	0	0	0	0	0	0	0
2/13/2022	636	Winter	8.75	30	0.3	0	0.0013	0	0	0	0	0	0	0
2/14/2022	637	Winter	-5.7	30	0.3	0	0.0013	0	0	0	0	0	0	0
2/15/2022	638	Winter	-6.8	30	0.3	0	0.0013	0	0	0	0	0	0	0
2/16/2022	639	Winter	-2.65	30	0.3	0	0	0	0	0	0	0	0	0
2/17/2022	640	Winter	7.65	30	0.3	0.006	0	0	0	0	0	0	0	0
2/18/2022	641	Winter	12.8	30	0.3	0.152	0	0	0	0	0	0	0	0
2/19/2022	642	Winter	6.525	30	0.3	0.018	0	0	0	0	0	0	0	0
2/20/2022	643	Winter	-0.85	30	0.3	0.011818182	0	0	0	0	0	0	0	0
2/21/2022	644	Winter	4.45	30	0.3	0	0	0	0	0	0	0	0	0
2/22/2022	645	Winter	11	30	0.3	0.07	0	0	0	0	0	0	0	0
2/23/2022	646	Winter	12.675	30	0.3	0.782	0	0	0	0	0	0	0	0
2/24/2022	647	Winter	12.5	30	0.3	0	0	0	0	0	0	0	0	0
2/25/2022	648	Winter	-3.9	30	0.3	0.04	0	0	0	0	0	0	0	0
2/26/2022	649	Winter	-8.9	30	0.3	0.32	0	0	0	0	0	0	0	0
2/27/2022	650	Winter	-0.85	30	0.3	0.001111111	0	0	0	0	0	0	0	0
2/28/2022	651	Winter	-0.575	30	0.3	0.035	0	0	0	0	0	0	0	0
3/1/2022	652	Spring	-4.875	15	0.15	0.019	0	0	0	0	0	0	0	0
3/2/2022	653	Spring	-0.55	15	0.15	0.191111111	0	0	0	0	0	0	0	0
3/3/2022	654	Spring	0.7	15	0.15	0.223	0	0	0	0	0	0	0	0
3/4/2022	655	Spring	-0.825	15	0.15	0	0	0	0	0	0	0	0	0
3/5/2022	656	Spring	-0.166666667	15	0.15	0	0	0	0	0	0	0	0	0
3/6/2022	657	Spring	6.466666667	15	0.15	0.023333333	0	0	0	0	0	0	0	0
3/7/2022	658	Spring	9.3	15	0.15	0.12125	0	0	0	0	0	0	0	0
3/8/2022	659	Spring	6.466666667	15	0.15	0.44	0	0	0	0	0	0	0	0
3/9/2022	660	Spring	1.666666667	15	0.15	0	0	0	0	0	0	0	0	0
3/10/2022	661	Spring	4.066666667	15	0.15	0	0	0	0	0	0	0	0	0
3/11/2022	662	Spring	9.066666667	15	0.15	0	0	0	0	0	0	0	0	0
3/12/2022	663	Spring	7.6	15	0.15	0.087777778	0	0	0	0	0	0	0	0
3/13/2022	664	Spring	2.6	15	0.15	0.672	0	0	0	0	0	0	0	0
3/14/2022	665	Spring	1.866666667	15	0.15	0	0	0	0	0	0	0	0	0
3/15/2022	666	Spring	6.65	15	0.15	0.008181818	0	0	0	0	0	0	0	0
3/16/2022	667	Spring	9	15	0.15	0.156666667	0	0	0	0	0	0	0	0
3/17/2022	668	Spring	9.3	15	0.15	0	0	0	0	0	0	0	0	0
3/18/2022	669	Spring	16.4	15	0.15	0.001	0	0	0	0	0	0	0	0
3/19/2022	670	Spring	16.1	15	0.15	0.128888889	0	0	0	0	0	0	0	0
3/20/2022	671	Spring	7.8	15	0.15	0.807	0	0	0	0	0	0	0	0
3/21/2022	672	Spring	9.575	15	0.15	0.034545455	0	0	0	0	0	0	0	0
3/22/2022	673	Spring	6.65	15	0.15	0	0	0	0	0	0	0	0	0
3/23/2022	674	Spring	5.95	15	0.15	0	0	0	0	0	0	0	0	0
3/24/2022	675	Spring	8.45	15	0.15	0.031	0	0	0	0	0	0	0	0
3/25/2022	676	Spring	5.975	15	0.15	0.613	0	0	0	0	0	0	0	0
3/26/2022	677	Spring	11.4	15	0.15	0	0	0	0	0	0	0	0	0
3/27/2022	678	Spring	10.4	15	0.15	0	0	0	0	0	0	0	0	0
3/28/2022	679	Spring	6.266666667	15	0.15	0	0	0	0	0	0	0	0	0
3/29/2022	680	Spring	0.275	15	0.15	0	0	0	0	0	0	0	0	0
3/30/2022	681	Spring	3.075	15	0.15	0	0	0	0	0	0	0	0	0
3/31/2022	682	Spring	10.025	15	0.15	0.058	0	0	0	0	0	0	0	0
4/1/2022	683	Spring	9.325	15	0.15	0.253	0	0	0	0	0	0	0	0
4/2/2022	684	Spring	9.975	15	0.15	0.391818182	0	0	0	0	0	0	0	0
4/3/2022	685	Spring	8.6	15	0.15	0	0	0	0	0	0	0	0	0
4/4/2022	686	Spring	10.95	15	0.15	0	0	0	0	0	0	0	0	0
4/5/2022	687	Spring	13.2	15	0.15	0	0	0	0	0	0	0	0	0
4/6/2022	688	Spring	15.025	15	0.15	0	0	0	0	0	0	0	0	0
4/7/2022	689	Spring	15.55	15	0.15	0.002222222	0	0	0	0	0	0	0	0
4/8/2022	690	Spring	11.55	15	0.15	0.477777778	0	0	0	0	0	0	0	0
4/9/2022	691	Spring	10	15	0.15	0.704444444	0	0	0	0	0	0	0	0
4/10/2022	692	Spring	11.8	15	0.15	0.206	0	0	0	0	0	0	0	0
4/11/2022	693	Spring	13.73333333	15	0.15	0	0	0	0	0	0	0	0	0
4/12/2022	694	Spring	17.03333333	15	0.15	0.032	0	0	0	0	0	0	0	0
4/13/2022	695	Spring	17.375	15	0.15	0.064545455	0	0	0	0	0	0	0	0
4/14/2022	696	Spring	13.9	15	0.15	0.249090909	0	0	0	0	0	0	0	0
4/15/2022	697	Spring	10.55	15	0.15	0.240909091	0	0	0	0	0	0	0	0
4/16/2022	698	Spring	16.675	15	0.15	0.048181818	0	0	0	0	0	0	0	0
4/17/2022	699	Spring	12.775	15	0.15	0.479090909	0	0	0	0	0	0	0	0
4/18/2022	700	Spring	10.675	15	0.15	0.01	0	0	0	0	0	0	0	0
4/19/2022	701	Spring	12.775	15	0.15	0.237	0	0	0	0	0	0	0	0
4/20/2022	702	Spring	9.85	15	0.15	0.594545455	0	0	0	0	0	0	0	0
4/21/2022	703	Spring	9.45	15	0.15	0.001	0	0	0	0	0	0	0	0
4/22/2022	704	Spring	11.525	15	0.15	0.026363636	0	0	0	0	0	0	0	0
4/23/2022	705	Spring	12.075	15	0.15	0.002727273	0	0	0	0	0	0	0	0
4/24/2022	706	Spring	12.8	15	0.15	0	0	0	0	0	0	0	0	0
4/25/2022	707	Spring	14.46666667	15	0.15	0	0	0	0	0	0	0	0	0
4/26/2022	708	Spring	14.6	15	0.15	0.009	0	0	0	0	0	0	0	0
4/27/2022	709	Spring	12.8	15	0.15	0.596	0	0	0	0	0	0	0	0
4/28/2022	710	Spring	10.575	15	0.15	0.681	0	0	0	0	0	0	0	0
4/29/2022	711	Spring	9.3	15	0.15	0.001818182	0	0	0	0	0	0	0	0
4/30/2022	712	Spring	10	15	0.15	0.001	0	0	0	0	0	0	0	0
5/1/2022	713	Spring	15.25	20	0.2	0	0	0	0	0	0	0	0	0
5/2/2022	714	Spring	18.625	20	0.2	0	0	0	0	0	0	0	0	0
5/3/2022	715	Spring	17.775	20	0.2	0.001818182	0	0	0	0	0	0	0	0
5/4/2022	716	Spring	16.675	20	0.2	0.086363636	0	0	0	0	0	0	0	0
5/5/2022	717	Spring	12.5	20	0.2	0.41	0	0	0	0	0	0	0	0
5/6/2022	718	Spring	18.45	20	0.2	0	0	0	0	0	0	0	0	0
5/7/2022	719	Spring	16.925	20	0.2	0	0	0	0	0	0	0	0	0
5/8/2022	720	Spring	15.7	20	0.2	0	0	0	0	0	0	0	0	0
5/9/2022	721	Spring	18.5	20	0.2	0	0	0	0	0	0	0	0	0
5/10/2022	722	Spring	21.675	20	0.2	0	0	0	0	0	0	0	0	0
5/11/2022	723	Spring	22.1	20	0.2	0	0	0	0	0	0	0	0	0
5/12/2022	724	Spring	26.225	20	0.2	0	0	0	0	0	0	0	0	0
5/13/2022	725	Spring	28.875	20	0.2	0	0	0	0	0	0	0	0	0
5/14/2022	726	Spring	28.45	20	0.2	0	0	0	0	0	0	0	0	0
5/15/2022	727	Spring	29.45	20	0.2	0.013636364	0	0	0	0	0	0	0	0
5/16/2022	728	Spring	19	20	0.2	0.149090909	0	0	0	0	0	0	0	0
5/17/2022	729	Spring	23.875	20	0.2	0.106666667	0	0	0	0	0	0	0	0
5/18/2022	730	Spring	20.7	20	0.2	0	0	0	0	0	0	0	0	0
5/19/2022	731	Spring	19.6	20	0.2	0.016666667	0	0	0	0	0	0	0	0
5/20/2022	732	Spring	16	20	0.2	0.136	0	0	0	0	0	0	0	0
5/21/2022	733	Spring	18.05	20	0.2	0.047	0	0	0	0	0	0	0	0
5/22/2022	734	Spring	24.45	20	0.2	0.005	0	0	0	0	0	0	0	0
5/23/2022	735	Spring	27.35	20	0.2	0.083636364	0	0	0	0	0	0	0	0
5/24/2022	736	Spring	19.575	20	0.2	0	0	0	0	0	0	0	0	0
5/25/2022	737	Spring	19.975	20	0.2	0	0	0	0	0	0	0	0	0
5/26/2022	738	Spring	22.5	20	0.2	0	0	0	0	0	0	0	0	0
