# Supplementary material for: Application of a Dynamic Exposure Population Toxicokinetic Model for Perfluorooctane Sulfonic Acid (PFOS) and Extension to Perfluorodecanoic Acid (PFDA) at a North American Beef Cattle Farm with a History of Biosolids Land Application
Source: Toxics. 2025 Jun 27;13(7):541. doi: 10.3390/toxics13070541 (PMC12300002; doi:10.3390/toxics13070541)
Supplement: Supplementary file 1 [file toxics-13-00541-s001.zip › DE_PopTK model files/Parameter_table.csv]

Analyte	Param	Livestock	Value	SD	CV
PFDA	PK	Cattle	0.5	0.04	0.08
PFDA	PL	Cattle	1.44	0.13	0.090277778
PFDA	PM	Cattle	0.08	0.02	0.25
PFDA	Pmilk	Cattle	0.015	0.0036	0.24
PFDA	Vd	Cattle	0.085	0.014	0.164705882
PFDA	DT50	Cattle	60.4	10.4	0.17218543
PFDA	Cgr	Cattle	0.0115
PFDA	MW	Cattle	640
PFDA	DT50_lactating	Cattle	56	13.4	0.239285714
PFOS	PK	Cattle	0.5	0.04	0.08
PFOS	PL	Cattle	1.44	0.13	0.090277778
PFOS	PM	Cattle	0.08	0.02	0.25
PFOS	DT50	Cattle	74.1	13.4	0.180836707
PFOS	Vd	Cattle	0.085	0.014	0.164705882
PFOS	MW	Cattle	640
PFOS	Cgr	Cattle	0.0115
PFOS	DT50_lactating	Cattle	56	13.4	0.239285714
PFOS	Pmilk	Cattle	0.015	0.0036	0.24
